# Supplementary material for: DNA-Directed Assembly of Carbon Nanotube–Protein Hybrids
Source: Biomolecules. 2021 Jun 29;11(7):955. doi: 10.3390/biom11070955 (PMC8301810; doi:10.3390/biom11070955)
Supplement: Supplementary file 1 [file biomolecules-11-00955-s001.zip]

Archive with 1 entries (1 files):
- biomolecules-1240209-supplementary.pdf
